# Supplementary material for: A simplicial complex-based approach to unmixing tumor progression data
Source: BMC Bioinformatics. 2015 Aug 12;16:254. doi: 10.1186/s12859-015-0694-x (PMC4534068; doi:10.1186/s12859-015-0694-x)
Supplement: Additional file 1 — Full results of clustered ontology terms from DAVID, first cluster. These results are for the first cluster using the default parameters of DAVID [57]. The genes were separated based on the intepretation of Z score ≥3 as overexpressed and Z score ≤−3 as underexpressed. Results are shown for each of the six inferred mixture vertices (cell subpopulations). (XLSX 5.44 KB) [file 12859_2015_694_MOESM1_ESM.xlsx]

## Sheet: Sheet1
Subpopulation	Z Score > 3	Z Score < -3
1	Defense Response, Inflammatory Response, Response to Wounding	null
2	Myofibril, Contractile Fiber, Contractile Fiber Part, Sarcomere, I band, Actin Cytoskeleton, Z disc	Small chemokine, interleukin-8-like, Chemokine Activity, Chemokine REceptor Binding, Inflammatory Binding, Inflammatory Response, SCY, Cytokine, Chemotaxis, Taxis, Cytokine activity, Small chemokine, C-C group, conserved site, Locomotory behavior, Small Inducible Chemokine, Inflammatory Response, Chemotaxis, Behavior, Chemokine Signalling Pathway, REsponse to Wounding, Defense response, Immune Re…
3	null	Alternative Splicing, Splice Variant, phosphoprotein, polymorphism, sequence variant
4	domain: RRM 1, domain: RRM 2, domain: RRM 3, RNA recognition motif, RNKP-1, RRM, rna-binding, RNA binding, nucleotide-binding, alpha-beta plait	Signal, Signal peptide, clycoprotein, clycosylation site: N-linked, disulfide bond
5	Cell cycle, Cell Cycle, Cell Cycle phase, M phase, Cell Cycle Protess, Mitotic Cell Cycle, organelle fission, nuclear division, mitosis, M phase of mitotic cell cycle, cell division, mitosis, cell division	icosanoid biosynthetic process, unsaturated fatty acid biodynthetic process, icosanoid metabolic process, unsaturated fatty acid metabolic process, alkene biosynthetic process, leukotriene biosynthetic process, leukotriene metabolic process, cellular alekene metabolic process, arachidonic acid metabolism, fatty acid metabolic process, organic acid biosynethetic process, carboxylic acid biosynetht…
6	ribonucleoprotein complex, ribonucleoprotein, ribosome, ribosomal subunit, ribosomal protein, strucutral constituent of ribosome, ribosome, translation, large ribosomal subunit, cytosolic ribosome, translational elongation, cytosolic part, ribosome, small ribosomal subunit, cytosolic large ribosomal subunit, protein biosynthesis, strucutral molecule activity, cytosolic small ribosomal subunit	zinc-finger, zinc, zinc ion binding, transition metal ion binding, metal-binding, zinc inger, c2h2-type, zinc finger, c2h2-like, znf c2h2, metal ion binding, cation binding, ion binding
