# Supplementary material for: A simplicial complex-based approach to unmixing tumor progression data
Source: BMC Bioinformatics. 2015 Aug 12;16:254. doi: 10.1186/s12859-015-0694-x (PMC4534068; doi:10.1186/s12859-015-0694-x)
Supplement: Additional file 3 — SCUnmix software package. This file is a zip archive containing source code used to perform the analysis in the paper, in the form of Matlab “.m” files. Instructions for use are contained in the file README.txt. (ZIP 19.2 KB) [file 12859_2015_694_MOESM3_ESM.zip › SC Unmix/bin_real_data_bs2.m]

%to make the binning generic, we will make bin a cell array, where each is
%a matrix containing points--i.e a vector of high-dimensional points, but
%each can have variable length

%the bins should start with one of each of the points in the first run,
%first, try finding like an 'sc_groundTruth'
function[new_sc,new_adj]=bin_real_data_bs2(alldata,numsimplex,dimvec,sc_C_cell,adj_cell)
partitioning_gt = cluster_by_medioids_v2(alldata,numsimplex);
[sc_gt, adj_gt, pt_cloud_gt]=sc_Unmix_nolabel_abs(partitioning_gt,dimvec,0);

bins = cell(1,size(sc_gt,2));
for i = 1:length(bins)
    bins{i} = sc_gt(:,i);
end

for i =1:length(sc_C_cell)
   curr_sc = sc_C_cell{i};
   %find the distances from the gt to the current sc_C
   dists = dist(sc_gt',curr_sc);
   
   %which one of the ground truths is closest to each?
   for j =1: size(curr_sc,2)
      [dist_to_closest,closest_gt_to_sc_j_ind] =min(dists(:,j));
      closest = closest_gt_to_sc_j_ind;
      bins{closest_gt_to_sc_j_ind}=[bins{closest_gt_to_sc_j_ind} curr_sc(:,j)];
   end
end

%now we should learn the covariances.
bin_cov_array=cell(1,length(bins));
for i =1:length(bins)
   cbin=bins{i};
   cbin_no_gt=cbin(:,2:end);
   cbin_no_gt_cov=cov(cbin_no_gt');
   bin_cov_array{i}=cbin_no_gt_cov;
end

%on way to do this was to look at the diagonal entries of the covariance
%matrix to see if we get a p=0.01 intersection of the covariances.

[new_sc,new_adj]=merge_only(bins,bin_cov_array,adj_cell); 
end
