# Supplementary material for: A simplicial complex-based approach to unmixing tumor progression data
Source: BMC Bioinformatics. 2015 Aug 12;16:254. doi: 10.1186/s12859-015-0694-x (PMC4534068; doi:10.1186/s12859-015-0694-x)
Supplement: Additional file 3 — SCUnmix software package. This file is a zip archive containing source code used to perform the analysis in the paper, in the form of Matlab “.m” files. Instructions for use are contained in the file README.txt. (ZIP 19.2 KB) [file 12859_2015_694_MOESM3_ESM.zip › SC Unmix/cluster_by_medioids_v2.m]

function[partition] = cluster_by_medioids_v2(points,num_simplex)
%cpyright 2014 Ted Roman advised by Russell Schwartz, Carnegie Mellon Univ.
%goal: perform kmedioids clustering of the points, where k= num_simplex
%distance in this case is ISOMAP distance.
partition = cell(num_simplex,1);

points = unique(points,'rows'); %we don't want copies of points 

numpoints = size(points,1);
disp('about to compute distance');
eucDSq = dist(points').^2; %it's failing right on this line.
pathcost = graphallshortestpaths(sparse(eucDSq));
ratioMatrix = pathcost;
for i =1:numpoints
    ratioMatrix(i,i) = 0;
end
color_array = ['r','g','b','k','c','y'];

%now the distance between points is pre-computed.
%we need medioids
medioid_indices = randsample(numpoints,num_simplex);
point_colors = mod(1:numpoints,num_simplex) + ones(1,numpoints); %baseline coloring
%now we do the first coloring / cost finding
total_cost = 0;
distances_to_nearest = zeros(numpoints,1);
for i =1:numpoints
   
    distances_to_medioids = ratioMatrix(i,medioid_indices);
    [sortedD ind] = sort(distances_to_medioids);
    total_cost = total_cost + sortedD(1);
    
    distances_to_nearest(i) = sortedD(1);
    
    point_colors(i) = ind(1);
    
    if min(distances_to_medioids)==distances_to_medioids(2) && point_colors(i)~=2
        disp('ERROR on 2');
    elseif min(distances_to_medioids)==distances_to_medioids(1) && point_colors(i)~=1
        disp('ERROR on 1');
        
        
    end
    
    
end


%now for each cluster, find the medioid of that cluster. %re-adjust
%medioids.

for i = 1:num_simplex
   points_of_simplex = points((point_colors==i),:);
   median_of_simplex_points = median(points_of_simplex,1);
   %now find the nearest 'real' point.
   
    distances_to_median = pdist2(median_of_simplex_points,points_of_simplex);
    [mind mindind]=sort(distances_to_median);
    new_medioid_index_in_simplex = mindind(1);
    %^which point is this w/r/t points?
    new_medioid_point_value = points_of_simplex(new_medioid_index_in_simplex,:);
    new_medioid_index_in_points = 0;
    
    for j=1:numpoints
        if all(isequal(new_medioid_point_value,points(j,:)))
           new_medioid_index_in_points = j; 
        end
    end
    
    medioid_indices(i) = new_medioid_index_in_points;
       
end


%now we recolor based on the the new medioids: call this newcolor
total_new_cost = 0;
distances_to_nearest = zeros(numpoints,1);
new_colors = zeros(1,numpoints);
for i =1:numpoints
   
    distances_to_medioids = ratioMatrix(i,medioid_indices);
    [sortedD ind] = sort(distances_to_medioids);
    total_new_cost = total_new_cost + sortedD(1);
    
    distances_to_nearest(i) = sortedD(1);
    
    new_colors(i) = ind(1);
    
    if min(distances_to_medioids)==distances_to_medioids(2) && new_colors(i)~=2
        disp('ERROR on 2');
    elseif min(distances_to_medioids)==distances_to_medioids(1) && new_colors(i)~=1
        disp('ERROR on 1');
        
        
    end
    
    
end


%now we enter the loop, seeing if the new colors are different from the old
%colors.
figure_counter = 5;


differences = new_colors-point_colors;
while (sum(abs(differences)) > 0) %i.e. there was a change
   point_colors = new_colors;
    %we find the new medioids:
    
    
    
    for i = 1:num_simplex
   points_of_simplex = points((point_colors==i),:);
   median_of_simplex_points = median(points_of_simplex,1);
   %now find the nearest 'real' point.   
    distances_to_median = pdist2(median_of_simplex_points,points_of_simplex);
    [mind mindind]=sort(distances_to_median);
    new_medioid_index_in_simplex = mindind(1);
    %^which point is this w/r/t points?
    new_medioid_point_value = points_of_simplex(new_medioid_index_in_simplex,:);
    new_medioid_index_in_points = 0;
    
    for j=1:numpoints
        if all(isequal(new_medioid_point_value,points(j,:)))
           new_medioid_index_in_points = j; 
        end
    end
    
    medioid_indices(i) = new_medioid_index_in_points;
       
    end
    
       
    %now find the new colorings
    total_new_cost = 0;
    distances_to_nearest = zeros(numpoints,1);
    new_colors = zeros(1,numpoints);
    for i =1:numpoints
   
    distances_to_medioids = ratioMatrix(i,medioid_indices);
    [sortedD ind] = sort(distances_to_medioids);
    total_new_cost = total_new_cost + sortedD(1);
    
    distances_to_nearest(i) = sortedD(1);
    
    new_colors(i) = ind(1);
    
    if min(distances_to_medioids)==distances_to_medioids(2) && new_colors(i)~=2
        disp('ERROR on 2 pt2');
        
    elseif min(distances_to_medioids)==distances_to_medioids(1) && new_colors(i)~=1
        disp('ERROR on 1');
        
        
    end
    
    
    end
      
    
    %reset differences and keep going
    differences = new_colors-point_colors;
    point_colors = new_colors;
end


%now we just do the partition

for i =1:numpoints
    
    partition{point_colors(i)} = [partition{point_colors(i)};points(i,:)];
   
end


end
