# Supplementary material for: A simplicial complex-based approach to unmixing tumor progression data
Source: BMC Bioinformatics. 2015 Aug 12;16:254. doi: 10.1186/s12859-015-0694-x (PMC4534068; doi:10.1186/s12859-015-0694-x)
Supplement: Additional file 3 — SCUnmix software package. This file is a zip archive containing source code used to perform the analysis in the paper, in the form of Matlab “.m” files. Instructions for use are contained in the file README.txt. (ZIP 19.2 KB) [file 12859_2015_694_MOESM3_ESM.zip › SC Unmix/fast_unmix2.m]

function [C,a,F,P,lowDimEnds, ECs, PCs] = fast_unmix2(M, k); 
% fast_unmix : calls Chan's convex program for M.V.E.S.
%
% [C,a,F,P] = fast_unmix(M, k); 
% 
% uses MVES, requires SEDUMI 
% 
% David Tolliver (c) Carnegie Mellon University 2009 
% 


if(0==exist('sedumi'))
    error('fast_unmix requires that the SEDUMI pkg be in the path');
end

[V,S]=princomp(M','econ');
P=S(:,1:k-1)';

% rescale the points
nrps = max(sqrt(sum(P.^2,1))) 
P = P./nrps; 
%tic
%disp('computing minimum volume simplex'); 
[C, F] = MVES(P, k,0); 
C = nrps*C;


lowDimEnds = C; 
C=V(:,1:(k-1))*C;
for i=1:k
 C(:,i)=C(:,i)+mean(M,2);
end

%to add the constraint that one of the C's must be fully diploid, consider
%stretching the C most close to fully diploidy.

%minResid=1e10;
%minResidInd=0;
%for i=1:size(C,2)
%    resid=norm(C(:,i)-ones(size(C,1),1),2);
%    if resid <minResid
%        minResid=resid;
%        minResidInd=i;
%    end
%end

%C(:,minResidInd)=ones(size(C,1),1);


F = F'; 
% promote to full dimension

P = nrps*P; 
%keyboard 
a = simplex_vol(C); 
%disp([' complete in ' num2str(toc) ' seconds']); 
%save(filename,'C','a','F','P','Cc');

ECs = V(:,1:(k-1)); 
PCs = P(:,1:(k-1)); 
