# Supplementary material for: A simplicial complex-based approach to unmixing tumor progression data
Source: BMC Bioinformatics. 2015 Aug 12;16:254. doi: 10.1186/s12859-015-0694-x (PMC4534068; doi:10.1186/s12859-015-0694-x)
Supplement: Additional file 3 — SCUnmix software package. This file is a zip archive containing source code used to perform the analysis in the paper, in the form of Matlab “.m” files. Instructions for use are contained in the file README.txt. (ZIP 19.2 KB) [file 12859_2015_694_MOESM3_ESM.zip › SC Unmix/merge_bins.m]

function[new_sc,new_adj]=merge_bins(bins,bin_cov_array,adj_cell)
merge_matrix = zeros(length(bins),length(bins));
for i =1:length(bin_cov_array)
   curr_cov = bin_cov_array{i};
   curr_bin = bins{i};
   bin_wo_gt_mean=mean(curr_bin(:,2:end),2);
   for j=1:length(bin_cov_array)
       if j~=i
           curr_cov2 = bin_cov_array{j};
           curr_bin2 = bins{j};
           bin_wo_gt2_mean=mean(curr_bin2(:,2:end),2);
           
           merge_cand_vec = zeros(1,size(curr_cov,1));
           for k=1:size(curr_cov,1)
              pt_from_1 = bin_wo_gt_mean(k)+0.1*curr_cov(k,k);
              if abs(pt_from_1-bin_wo_gt2_mean(k)) < 0.1*curr_cov2(k,k)
                 merge_cand_vec(k)=1;
                  %disp('We have found merger candidates possibly'); 
                 sprintf('%d %d',i,j);
                 %sprintf('%s %f','i proj to j',abs(pt_from_1-bin_wo_gt2_mean(k)))
                 %sprintf('%s %f','j cov scaled',0.01*curr_cov2(k,k))
                 
              end
           end
           %merge_cand_vec
           if all(merge_cand_vec)
               disp('We have found merger candidates'); 
                 sprintf('%d %d',i,j)
                 merge_matrix(i,j)=1;
                 merge_matrix(j,i)=1;
                 
                
           end
           
       end
   end
end

%so we get bins now representing each vertex.

%how do they look?
%{
figure(3);
hold on;
colorarray=['r' 'g' 'b' 'k' 'y' 'm' 'c' 'w'];
for i=1:length(bins)
   cbin=bins{i};
   cbincov=cov(cbin');
   scatter3(cbin(1,2:end),cbin(2,2:end),cbin(3,2:end),100,strcat('o',colorarray(i)),'fill');
   scatter3(mean(cbin(1,2:end)),mean(cbin(2,2:end)),mean(cbin(3,2:end)),100,strcat('*',colorarray(i)));
   scatter3(cbin(1,1),cbin(2,1),cbin(3,1),200,strcat('o',colorarray(i)));
   [ex,ey,ez]=ellipsoid(mean(cbin(1,2:end)),mean(cbin(2,2:end)),mean(cbin(3,2:end)),0.01*cbincov(1,1),0.1*cbincov(2,2),0.01*cbincov(3,3));
   size(ex)
   size(ey)
   size(ez)
   scatter3(reshape(ex,numel(ex),1),reshape(ey,numel(ey),1),reshape(ez,numel(ez),1),50,strcat('o',colorarray(i)));
end
scatter3(mdmz_score(:,1),mdmz_score(:,2),mdmz_score(:,3),50,'k.');
%}
%{
for i =2:length(sc_C_cell)
  curr_sc = sc_C_cell{i};
  from_curr_to_init = dist(sc_gt',curr_sc);
  %so fcti(i,j) is distance from ith object in current to jth object in
  %init.
  
  for j = 1:size(from_curr_to_init,1)
     
      dist_from_j = from_curr_to_init(j,:);
      [sorted, sorted_i] = sort(dist_from_j);
      %no need to exclude self.
      nearest_ind = sorted_i(1);
      %add j to this bin.
      bins{nearest_ind} = [bins{nearest_ind} curr_sc(:,j)];
     
  end
  %}
  


%what do the bins look like?
%{
for i =1:length(bins)
   curr_bin=bins{i};
   scatter3(curr_bin(1,1),curr_bin(2,1),curr_bin(3,1),100,strcat('*',colorarray(i)));
  % for j=2:size(curr_bin,2)
   %    scatter3(curr_bin(1,j),curr_bin(2,j),curr_bin(3,j),100,strcat('o',colorarray(i)),'fill');
   %end
end
%}

hold off;

%{
%for each of the bins fit a Gaussian object.--if that is possible.
%gaussian_cell =cell(size(bins{1},1),length(bins));

%if there are no variances in all replicates (edge case), we need to look
%for the shortest distance between two points (this should be the
%constrained points) and then merge if the distances between points falls
%under that.
%{
num_0_var = 0;
for i =1:length(bins)
curr_bin = bins{i}; %points are in cols, dims are rows.
    if max(max(curr_bin(:,:))) - min(min(curr_bin(:,:)))==0
            %all data is constant looking or not sufficient. --so fitting a gaussian will fail--edge
            %case
            curr_gaussian = gmdistribution(curr_bin(1,:),0.01*ones(1,size(curr_bin,2))); %sort of punting, but we can't get around it..
            num_0_var=num_0_var+1;
    
    elseif size(curr_bin,1)>=size(curr_bin,2)
        %we have equal data and dimensionality
        %we will learn each dimension independently, then construct an
        %object with a diagonal covariance matrix due to the sparsity of
        %data.
        
        mu=mean(curr_bin,2)';
        covm=cov(curr_bin');
        [V,D] = eig(covm);  
        covm_new = V*max(D,0)*V';
        covm_new=(covm_new+covm_new')/2;
        size(covm_new)
        all(all(covm_new==covm_new')) %symmetry test
        eig(covm_new)
        curr_gaussian=gmdistribution(mu,covm_new);
        curr_gauss_data=curr_gaussian.mu
        curr_gauss_data=curr_gaussian.Sigma
        
        
    else
        curr_gaussian = gmdistribution.fit(curr_bin(:,:)',1, 'Start','randSample','Replicates',10);
        curr_gauss_data=curr_gaussian.mu
        curr_gauss_data=curr_gaussian.Sigma
    end
        gaussian_matrix{i} = curr_gaussian; %matrix is actually a vector but this is okay.
    
end

%}
%now gaussian_matrix has the object data
%{
if num_0_var == j*i
    %all the data did not vary over trials--find the smallest distance
    %between two points, and then we want to do a merging procedure.
    %we know previously the adj matrix is a block diagonal of 1's
    %(11110000;11110000;11110000;11110000;00001111;00001111;00001111;00001111)
    
    distances = dist(sc_C);
    % we want to find the row and column such that the distance between
    % two points is minimized, and use this as our threshold of merging,
    % because the resolution of the model is too low to capture any
    % differences smaller than this.
    
    mincolind=0;
    minrowind=0;
    mindist = max(max(distances));
    for i =1:size(distances,1)
        for j=1:size(distances,2)
            if distances(i,j)<mindist && i~=j
               mincolind=j;
               minrowind=i;
               mindist=distances(i,j);
            end
        end
    end
    
    %merge the minimum distance points.
    %i.e. these will be merged.
    
    new_adj=zeros(size(adj,1)-1,size(adj,2)-1);
    size(new_adj)
    min_merge_ind=min(minrowind,mincolind);
    max_merge_ind=max(minrowind,mincolind);

    map = [1:min_merge_ind-1 min_merge_ind+1:max_merge_ind-1 max_merge_ind+1:size(adj,2) size(adj,2)+1];
    new_adj(map(1:end-1),map(1:end-1))=adj(map(1:end-1),map(1:end-1));
    for i =1:size(adj,1);
       if adj(i,min_merge_ind)==1||adj(i,max_merge_ind)==1
          new_adj(size(adj,1)+1,i)=1;
       end
    end
    for j=1:size(adj,2)
       if adj(min_merge_ind,j)==1||adj(max_merge_ind,j)==1
          new_adj(j,size(adj,1)+1)=1; 
       end
    end
    new_adj(size(new_adj,1),size(new_adj,2))=1;
    %now we should just remove 0's.
    new_adj=new_adj(map,map);
    
    
    %now compute the new sc as well.
    new_sc = zeros(size(sc_C,1),max(map));
    new_sc(:,map(1:end-1))=sc_C(:,map(1:end-1));
    new_sc(:,end)=mean(sc_C(:,[min_merge_ind max_merge_ind]),2);
    new_sc=new_sc(:,map);
    
    hold on;
    figure(5);
    scatter3(new_sc(1,:),new_sc(2,:),new_sc(3,:),100,'ro','fill');
    for q =1:size(new_adj,1)
        for r=1:size(new_adj,2)
            if (new_adj(q,r))
               line([new_sc(1,q) new_sc(1,r)],[new_sc(2,q) new_sc(2,r)],[new_sc(3,q) new_sc(3,r)],'Color','r'); 
            end
        end
    end
    %create_er_pr_erb2_triple_negative_labels;
    hold off;
    
  simplex_label_vector=zeros(1,size(mdmz_score,1));
  s1_pts=partitioning{1};
  s2_pts=partitioning{2};
  for n=1:size(mdmz_score,1)
     if ismember(mdmz_score(n,1:10),s1_pts)
         simplex_label_vector(n)=1;
     elseif ismember(mdmz_score(n,1:10),s2_pts)
         simplex_label_vector(n)=2;
     else
         disp('ERROR cant find in either simplex');
     end
  end
  [table,chi2,pval]=crosstab(simplex_label_vector,label_vector);
  chi2
  pval
  label_vector;
  
    
  else
    %}
    %we should fit based on variance
    merge_cell_vec = cell(length(bins),1);
    for i=1:length(gaussian_matrix)
            spatial_point=gaussian_matrix{i}.mu;
        for j=1:length(gaussian_matrix)
            if i~=j
                
                %going to do try-catch and hard-code mvn.
                try
                density_from_j=mvnpdf(spatial_point,gaussian_matrix{j}.mu,gaussian_matrix{j}.Sigma);
                density_from_i=mvnpdf(spatial_point,gaussian_matrix{i}.mu,gaussian_matrix{i}.Sigma);
                catch err
                    k=size(gaussian_matrix{j}.Sigma,1);
                    
                    j_malanhobis_square=((spatial_point-gaussian_matrix{j}.mu)*inv(gaussian_matrix{j}.Sigma)*(spatial_point-gaussian_matrix{j}.mu)');
                    i_malanhobis_square=((spatial_point-gaussian_matrix{i}.mu)*inv(gaussian_matrix{i}.Sigma)*(spatial_point-gaussian_matrix{i}.mu)');
                   density_from_j=(sqrt(2*pi)^k*det(gaussian_matrix{j}.Sigma))^-1*exp(-1/2*j_malanhobis_square);
                   density_from_i=(sqrt(2*pi)^k*det(gaussian_matrix{i}.Sigma))^-1*exp(-1/2*i_malanhobis_square);
                end
                posterior_from_j = density_from_j/(density_from_i+density_from_j);
                if posterior_from_j > 0.5
                    disp(strcat('want to merge ',num2str(i),' and ',num2str(j)));
                    ij_added = false;
                    if length(merge_cell_vec) > 0
                        merge_cell_vec;
                    for q=1:length(merge_cell_vec)
                       curr_merge_vec = merge_cell_vec{q};
                       if ~isempty(curr_merge_vec)
                       if ~isempty(find(curr_merge_vec==i))
                           merge_cell_vec{q} = unique([curr_merge_vec j]);
                           ij_added=true;
                       elseif ~isempty(find(curr_merge_vec==j))
                           merge_cell_vec{q} = unique([curr_merge_vec i]);
                           ij_added=true;
                                 
                       end
                       end
                    end
                    
                    if ~ij_added
                        merge_cell_vec{length(merge_cell_vec)+1}=[i j];
                    end
                    
                    else
                        merge_cell_vec={[i j]};
                    end
                end
                
            end
            
        end
        
    end
    
    
  %}  
    
    
all_new_bin_count=1;
all_new_bins ={};
exclusion_map = zeros(1,length(bins));
merge_matrix=triu(merge_matrix); % ? not sure if right.
for i =1:size(merge_matrix,1)
   
    
    merging_with_i = find(merge_matrix(i,:)==1);
    if sum(merging_with_i) > 0
        
   %merging this group together.
   newbin=[];
   for j=1:length(merging_with_i)
       newbin = [newbin bins{merging_with_i(j)}];
   end
     newbin = [newbin bins{i}];
     all_new_bins{all_new_bin_count}=newbin;
     exclusion_map(merging_with_i) = all_new_bin_count;
     exclusion_map(i) = all_new_bin_count;
     all_new_bin_count=all_new_bin_count+1;
     
    end
end


%{
    %we now have a list of all the items we want to merge, and gaussian
    %matrix has the representative means of those which we want to
    %merge.
    all_new_gaussians_count = 1;
    all_new_gaussians={};
    %who should we exclude, and what number are they in the new ones to
    %tack on to the end?
    exclusion_map=zeros(1,length(bins)); %0 if do not exclude, value if non
    %zero tells us which index in all_new_gaussians the bin is a part of.
    
    for i=1:length(merge_cell_vec)
       if ~isempty(merge_cell_vec{i})
          %then merge the members herein.
          %first gather all the binned data, then just fit a new gaussian
          %object
          disp(i)
          newbin = [];
          curr_merging = merge_cell_vec{i};
          for j=1:length(curr_merging)
             newbin = [newbin bins{curr_merging(j)}];
          end
          new_gaussian = gmdistribution.fit(newbin',1,'Start','randSample','Replicates',10);
             %now what?
             all_new_gaussians{all_new_gaussians_count}=new_gaussian;
             exclusion_map(curr_merging)=all_new_gaussians_count;
             all_new_gaussians_count=all_new_gaussians_count+1;
          
           
       end
    end
    %}
    %now, we perform the adjustments to the adjacency matrix--will be the
    %same for all replicates by construction.
    for i =1:length(adj_cell)
        all_adj(:,:,i)=adj_cell{i};
    end
    adj_consen = round(mean(all_adj,3));
    
    adj_new = adj_consen;
    
    for j =1:max(exclusion_map)
       pool_for_j=find(exclusion_map==j);
       for i=1:size(adj_consen,1)
          if any(adj_consen(pool_for_j,i))
              adj_new(j+size(adj_consen,1),i)=1;
              adj_new(i,j+size(adj_consen,1))=1;
          end
       end
    end
    
    
    for i =1:length(exclusion_map)
       if exclusion_map(i)~=0
          adj_new(i,:)=-1; %sentinel
          adj_new(:,i)=-1;
       end
    end
    
    tmp=adj_new(adj_new>=0);
    
    tmpreshape=reshape(tmp,sqrt(numel(tmp)),sqrt(numel(tmp)));
    for i=1:size(tmpreshape,1)
        tmpreshape(i,i)=1;
    end
    adj_new=tmpreshape;
    new_adj=adj_new;
    
    new_sc=[];
    for i =1:length(bins)
       if exclusion_map(i)==0
          new_sc=[new_sc mean(bins{i},2)];
       end
    end
    for i=1:length(all_new_bins)
       new_sc=[new_sc mean(all_new_bins{i},2)];
    end
    
    
    %{
    %now compute different rmses for the vertices.
    sc_vertex_rmse =0;
    gmm_vertex_rmse=0;
    simplex_vertex_rmse=zeros(1,length(simplex_C_cell));
    
    sc_dist=dist(unique([triangle1points;triangle2points],'rows'),new_sc);
    
    for i =1:size(new_sc,2)
       curr_sc_d=sc_dist(:,i);
       sorted_curr_sc_d=sort(curr_sc_d);
       sc_vertex_rmse=sorted_curr_sc_d(1)+sc_vertex_rmse;
    end
    
    sc_nrml_vertex_rmse=sc_vertex_rmse/(size(new_sc,2)*size(new_sc,1));
    %how to show std?
    
    %for gmm, the consensus is the mean of all of the learned gmms that
    %most closely align--so each replicate is represented by the mean of
    %the gaussians of that replicate.
    all_gmm_means=zeros(gmm_array{1}.NComponents,size(gmm_array{1}.Sigma,1),length(gmm_array));
    for i =1:length(gmm_array)
        all_gmm_means(:,:,i)=gmm_array{i}.mu;
    end
    mean_gmm_means=mean(all_gmm_means,3);
    %this is the 'representative' model, in some sense.
    gmm_dist=dist(unique([triangle1points;triangle2points],'rows'),mean_gmm_means');
    for i =1:size(mean_gmm_means,1)
       curr_gmm_d = gmm_dist(:,i);
       sorted_curr_gmm_d=sort(curr_gmm_d);
       gmm_vertex_rmse=sorted_curr_gmm_d(1)+gmm_vertex_rmse;
    end
    gmm_nrml_vertex_rmse=gmm_vertex_rmse/(size(mean_gmm_means,1)*size(mean_gmm_means,2));
    
    %{
    simplex_c_mtrx=cell2mat(simplex_C_cell);
    simplex_dist=dist(unique([triangle1points;triangle2points],'rows'),simplex_c_mtrx);
    num_replicates=length(simplex_C_cell);
    replicate_length=size(simplex_dist,2)/num_replicates;
    sdsz=size(simplex_dist)
    for repind=1:num_replicates
        simplex_vertex_rmsd(repind)=0;
        (repind-1)*replicate_length+1:repind*replicate_length
        replicate_dist=simplex_dist(:,(repind-1)*replicate_length+1:repind*replicate_length);
        for j =1:size(simplex_dist,2)/num_replicates
           simplex_vertex_rmsd(repind)=simplex_vertex_rmsd(repind)+min(replicate_dist(:,j)); 
        end
    end
    %}
    
    %simplex_nrml_vertex_rmse=mean(simplex_vertex_rmsd)/(size(simplex_C_cell{1},1)*size(simplex_C_cell{1},2));
    %we have a number of replicates (10), so we need to take that into
    %account and provide the mean rmse of the 10 replicates.
    
    %redo simplex c cell
    
    simplex_C_cell2={};
    for i =1:length(pt_cloud_vec)
       t=pt_cloud_vec{i};
       pts=[t(1).points;t(2).points];
       ngaussians=gmm_array{1}.NComponents;
       ambientdim=size(pts,2);
       nvert=0;
       if ngaussians-1<=ambientdim %5 vertices in 5 d, 4 vertices in 3d
           nvert=ngaussians;
       else
           nvert=ambientdim+1; %can only find 4 in 3d.
       end
       [C2,a2,F2,P2,lowDimEnds2, ECs2, PCs2] = fast_unmix(pts', nvert); 
       
       simplex_C_cell2{i}=C2;
    end
    
    for i =1:length(simplex_C_cell2)
         simplex_dist=dist(unique([triangle1points;triangle2points],'rows'),simplex_C_cell2{i});
         for j=1:size(simplex_C_cell2{i},2)
            curr_simplex_d=simplex_dist(:,j);
            sorted_simplex_d=sort(curr_simplex_d);
            simplex_vertex_rmse(i)=sorted_simplex_d(1)+simplex_vertex_rmse(i);
         end
    end
    %simplex_vertex_rmse %this must mean that simplex C cell is being computed improperly.  need to redo.
    simplex_nrml_vertex_rmse=mean(simplex_vertex_rmse)/(size(simplex_C_cell{1},1)*size(simplex_C_cell{1},2));
    %}
  %  hold on;
   % figure(5);
   % scatter3(new_sc(1,:),new_sc(2,:),new_sc(3,:),100,'ro','fill');
   % for q =1:size(new_adj,1)
   %     for r=1:size(new_adj,2)
            
    %        q
     %       r
      %      if (new_adj(q,r))
       %        line([new_sc(1,q) new_sc(1,r)],[new_sc(2,q) new_sc(2,r)],[new_sc(3,q) new_sc(3,r)],'Color','r'); 
       %     end
       % end
    %end
    %now we need to create the labels
    %create_er_pr_erb2_triple_negative_labels;
    %hold on;
    %draw data with label vector
    %color_array = ['k' 'c' 'm'];
    %for i =1:size(mdmz_score,1)
     %scatter3(mdmz_score(i,1),mdmz_score(i,2),mdmz_score(i,3),strcat(color_array(label_vector(i)),'o'));
    %end
    %hold off;
    
  %simplex_label_vector=zeros(1,size(mdmz_score,1));
  %divisor =zeros(1,size(mdmz_score,1)); %how many times was the point included in the bootstrapped samples?
  %for repind=1:length(pt_cloud_cell)
  %curr_pt_cloud=pt_cloud_cell{repind};
  %s1_pts=curr_pt_cloud(1).points;
  %s2_pts=curr_pt_cloud(2).points;
  %for n=1:size(mdmz_score,1)
  %   if ismember(mdmz_score(n,1:10),s1_pts)
  %       simplex_label_vector(n)=simplex_label_vector(n)+1;
  %       divisor(n)=divisor(n)+1;
  %   elseif ismember(mdmz_score(n,1:10),s2_pts)
  %       simplex_label_vector(n)=simplex_label_vector(n);
  %       divisor(n)=divisor(n)+1;
  %   else
         %disp('ERROR cant find in either simplex');
         %point is not included in that bootstrapped sample.
  %   end
  %end
  
  %end
 % simplex_label_vector=round(simplex_label_vector./divisor);
  
  %simplex_label_vector=round(simplex_label_vector); %either 1 or 0
 % [table,chi2,pval]=crosstab(simplex_label_vector,label_vector);
 % chi2
 % pval
 % label_vector;
end
    
    
    
    
    
%end
