# Supplementary material for: A simplicial complex-based approach to unmixing tumor progression data
Source: BMC Bioinformatics. 2015 Aug 12;16:254. doi: 10.1186/s12859-015-0694-x (PMC4534068; doi:10.1186/s12859-015-0694-x)
Supplement: Additional file 3 — SCUnmix software package. This file is a zip archive containing source code used to perform the analysis in the paper, in the form of Matlab “.m” files. Instructions for use are contained in the file README.txt. (ZIP 19.2 KB) [file 12859_2015_694_MOESM3_ESM.zip › SC Unmix/merge_only.m]

function[new_sc,new_adj]=merge_only(bins,bin_cov_array,adj_cell)
merge_matrix = zeros(length(bins),length(bins));
for i =1:length(bin_cov_array)
   curr_cov = bin_cov_array{i};
   curr_bin = bins{i};
   bin_wo_gt_mean=mean(curr_bin(:,2:end),2);
   for j=1:length(bin_cov_array)
       if j~=i
           curr_cov2 = bin_cov_array{j};
           curr_bin2 = bins{j};
           bin_wo_gt2_mean=mean(curr_bin2(:,2:end),2);
           
           merge_cand_vec = zeros(1,size(curr_cov,1));
           for k=1:size(curr_cov,1)
              pt_from_1 = bin_wo_gt_mean(k)+0.1*curr_cov(k,k);
              if abs(pt_from_1-bin_wo_gt2_mean(k)) < 0.1*curr_cov2(k,k)
                 merge_cand_vec(k)=1;
                                   
              end
           end
           if all(merge_cand_vec)
                 merge_matrix(i,j)=1;
                 merge_matrix(j,i)=1;
                 
                
           end
           
       end
   end
end


    
    
all_new_bin_count=1;
all_new_bins ={};
exclusion_map = zeros(1,length(bins));
merge_matrix=triu(merge_matrix); % ? not sure if right.
for i =1:size(merge_matrix,1)
   
    
    merging_with_i = find(merge_matrix(i,:)==1);
    if sum(merging_with_i) > 0
        
   %merging this group together.
   newbin=[];
   for j=1:length(merging_with_i)
       newbin = [newbin bins{merging_with_i(j)}];
   end
     newbin = [newbin bins{i}];
     all_new_bins{all_new_bin_count}=newbin;
     exclusion_map(merging_with_i) = all_new_bin_count;
     exclusion_map(i) = all_new_bin_count;
     all_new_bin_count=all_new_bin_count+1;
     
    end
end


    %now, we perform the adjustments to the adjacency matrix--will be the
    %same for all replicates by construction.
    for i =1:length(adj_cell)
        all_adj(:,:,i)=adj_cell{i};
    end
    adj_consen = round(mean(all_adj,3));
    
    adj_new = adj_consen;
    
    for j =1:max(exclusion_map)
       pool_for_j=find(exclusion_map==j);
       for i=1:size(adj_consen,1)
          if any(adj_consen(pool_for_j,i))
              adj_new(j+size(adj_consen,1),i)=1;
              adj_new(i,j+size(adj_consen,1))=1;
          end
       end
    end
    
    
    for i =1:length(exclusion_map)
       if exclusion_map(i)~=0
          adj_new(i,:)=-1; %sentinel
          adj_new(:,i)=-1;
       end
    end
    
    tmp=adj_new(adj_new>=0);
    
    tmpreshape=reshape(tmp,sqrt(numel(tmp)),sqrt(numel(tmp)));
    for i=1:size(tmpreshape,1)
        tmpreshape(i,i)=1;
    end
    adj_new=tmpreshape;
    new_adj=adj_new;
    
    new_sc=[];
    for i =1:length(bins)
       if exclusion_map(i)==0
          new_sc=[new_sc mean(bins{i},2)];
       end
    end
    for i=1:length(all_new_bins)
       new_sc=[new_sc mean(all_new_bins{i},2)];
    end
end
