# Supplementary material for: A simplicial complex-based approach to unmixing tumor progression data
Source: BMC Bioinformatics. 2015 Aug 12;16:254. doi: 10.1186/s12859-015-0694-x (PMC4534068; doi:10.1186/s12859-015-0694-x)
Supplement: Additional file 3 — SCUnmix software package. This file is a zip archive containing source code used to perform the analysis in the paper, in the form of Matlab “.m” files. Instructions for use are contained in the file README.txt. (ZIP 19.2 KB) [file 12859_2015_694_MOESM3_ESM.zip › SC Unmix/numerical_fitsimplex_mst.m]

function V = numerical_fitsimplex_mst(V0, data,gamma,optset)
% numerical_fitsimplex : fits the simplex using numerical differentiation
% 
% minimizes the cost function : 
% 
%   min_V vol(V) + \gamma* \sum_i |x_i - V*\alpha_i|_1 
% 
% 
% V = numerical_fitsimplex(V0, pts, gamma, optset) 
% 
% V0 : the initial simplex defintion 
% data : the points to be fit by the simplex 
% gamma : the trade-off parameter between s-fit and volume 
%
% see optimset for valid parameter collection 
% Theodore Roman, advised by Russell Schwartz, 2013 (c)
% modified from 
% David A. Tolliver (c) 2009 
% 


% assumes more samples than dimension
if(size(data,1)>size(data,2))
    data = data'; 
end

minplex = @(v)(simplexfit_error_mult_mst(v, data, gamma)); 

if(nargin == 3) 
    optset = optimset('Display', 'iter', 'MaxIter', 100); 
end

V = fminsearch(minplex, V0,optset);
