# Supplementary material for: A simplicial complex-based approach to unmixing tumor progression data
Source: BMC Bioinformatics. 2015 Aug 12;16:254. doi: 10.1186/s12859-015-0694-x (PMC4534068; doi:10.1186/s12859-015-0694-x)
Supplement: Additional file 3 — SCUnmix software package. This file is a zip archive containing source code used to perform the analysis in the paper, in the form of Matlab “.m” files. Instructions for use are contained in the file README.txt. (ZIP 19.2 KB) [file 12859_2015_694_MOESM3_ESM.zip › SC Unmix/README.txt]

alpha version 0.2

README for Simplicial Complex Unmixing software for genomic data.
(C) Theodore Roman, advised by Russell Schwartz, 2014; Carnegie Mellon University.
This software makes use of some code previously developed for the Schwartz laboratory by David Tolliver (C) 2009-2010.  All code is designed for use with Matlab and requires Matlab to execute as well as common Matlab packages.

This code may be modified and redistributed for noncommercial use provided attribution to the original authors is given.

This code is designed for the inference of simplicial complexes from tumor genomic data.  The suite of functions in this package provides methods to (a) cluster data believed to be drawn from a simplicial complex into simplices, (b) find the vertices of a simplex based on the data sampled from the simplex, and (c) merge trials of unmixing simplices into a cohesive simplicial complex model.

To accomplish these tasks the package provides the following code
Task A:

Cluster_by_medidoids_v2
========================
This function clusters points from the tumor data into putative evolutionary trajectories, using the ISOMAP distance metric, and k-medioids clustering.

Task B:

sc_unmix_nolabel_abs
======================
This function is the master function for the unmixing of the data of each simplex.  The data points in a simplex within the complex can be thought of as a single evolutionary trajectory within the data.  This is equivalent also to the output of a single cluster from Task A.

robust_unmix_mst
=====================
This function performs the unmixing for a single cluster, and is a helper function invoked by sc_unmix_nolabel_abs.

fast_unmix
====================
This function performs the initial guess for unmixing, and is invoked by robust_unmix_mst

simplexfit_error_mult_mst_2D
============================
This is the error function for the 2-D case of simplices (lines), which represents a special edge case.

simplexfit_error_mult_mst
===========================
This is the error function for the general case of simplices, where the size of a simplex is measured by the minimum spanning tree of the simplex.

numerical_fitsimplex_mst
==========================
This wraps the error functions for simplices.

fast_unmix2
=============
This may also be used to perform the initial guesses for the simplex unmixing.

Task C:

bin_real_data_bs2
=================
This function sorts the bootstrapped (bs) replicates of unmixing runs into bins for merging similar vertices into a coherent model.

merge_only
=================
This function merges the bins into a coherent model as output parameters.

The suite relies on implementations of optimization in the SuDoMi package.

Each of the functions requires input parameters, and has resultant output parameters.  They are as follows:

Cluster_by_medioids_v2
Input: points, a #points*#features matrix that is to be clustered
       numsimplex, an integer representing the number of clusters or simplices
Output: partition, a cell vector where each entry is a #points*#features matrix of points in a simplex

sc_unmix_nolabel_abs
Input: pt_cell, a cell vector where each entry is a #points*#features matrix of points in a simplex
       ndim_vec, a vector of the dimensionality of each of the simplicies from which points are sampled in pt_cell
       tol, a tolerance below which vertices are automatically merged (in absolute value)
       coeff, optional, the coefficients of the loading matrix for pca of the data in pt_cell
       scores, optional, the scores of the data in pt_cell in pca space
Ouput: sc_C, the components of the enclosing simplex to be used for formation of the simplicial complex
       adj, the adjacency matrix of the geometric object that is output
       pt_cloud, a data storage structure for several key fields of information about the enclosing object.

robust_unmix_mst
Input: M, data in #points*#dimensions form
       k, the dimensionality of the data
       gamma, the hyperparameter for regularization of the objective function
      tol, the tolerance (abs). for merging
       optset, the option set
      V, the coefficients in pca of the data
       S, the score in pca of the data.
Output: C, the components (vertices)
        a, the simplex volume
        F, the mixture fractions of data points
         P, the principal components used to compute simplex fitting
         errors, the terms used during regularization of the objective function
        C0p, the initial guess of C using P
         C0, the initial guess of C
         K, the objective function value.
The following are dependencies used to peform unmixing.
fast_unmix
simplexfit_error_mult_mst_2D
simplexfit_error_mult_mst
numerical_fitsimplex_mst
fast_unmix2

bin_real_data_bs2
Input: alldata, the data to be unmixed (in our case, top 10 pcs)
       numsimplex, the number of simplicies in the ground truth data.
      sc_C_cell, the enclosing vertices for the bootstrapped replicates,
       adj_cell, the adjacency matrices in cell form of the bootstrapped replicates
Output: new_sc, the merged enclosing vertices
        new_adj, the adjacency matrix of the enclosing vertices

merge_only
Input: bins, a cell vector where each entry is a #dimensions*#points matrix of bins of vertices from bootstrapped runs
        bin_cov_array, the covariances of each of the bins
       adj_cell, the cell vector where each entry is an adjacency matrix for the enclosing structure.
Output: new_sc, the cohesive simplicial complex vertices
        new_adj, the adjacency matrix of the cohesive simplicial complex.

To use the suite to unmix data into a simplicial complex, perform the following steps
1. Derive bootstrapped replicates of the data
2. For each of the bootstrapped replicates, partition the data using cluster_by_medioids_v2
3. Use each of the partitions and the dimensionality vector to unmix using sc_unmix_nolabel_abs, and using pca to get the scores and coeff input parameters
4. Obtain bins using bin_real_data_bs2
5. Use the bins to merge into a coherent model with merge_only.

------------

A full explanation of the methods will be provided in a publication on the work:

T. Roman, G. Miller, A. Nayyeri, B. T. Fasy, and R. Schwartz.  "A simplicial complex approach to unmixing tumor progression data." submitted for publication, 2014.
