# Supplementary material for: A simplicial complex-based approach to unmixing tumor progression data
Source: BMC Bioinformatics. 2015 Aug 12;16:254. doi: 10.1186/s12859-015-0694-x (PMC4534068; doi:10.1186/s12859-015-0694-x)
Supplement: Additional file 3 — SCUnmix software package. This file is a zip archive containing source code used to perform the analysis in the paper, in the form of Matlab “.m” files. Instructions for use are contained in the file README.txt. (ZIP 19.2 KB) [file 12859_2015_694_MOESM3_ESM.zip › SC Unmix/robust_unmix_mst.m]

function [C,a,F,P,errors,C0p,C0 K] = robust_unmix_mst(M, k, gamma, tol, optset, V, S) 
% robust_unmix : unmixing with l_1 penalized deviation
% 
% minimizes the cost function : 
% 
%   min_V vol(V) + \gamma* \sum_i |x_i - V*\alpha_i|_1 
% 
% 
% [C,a,F,P,errors, lowDC,PCs] = robust_unmix(M, k, gamma) 
% 
% C : centers in input space 
% a : the volume of the simplex defined by C
% F : the mixtures & projected mixtures of M in C 
% P : princomp points 
% errors: the distance of each point outside the simplex 
%  Theodore Roman (c) 2013 advised by Russell Schwartz, modified from
% David A. Tolliver (c) 2009 
% 

if(nargin ==2)
    gamma = .4; 
    tol = 1e-3;
end
if(nargin ==3)
    tol = 1e-3;
end

if k ==2
  npoints = size(M,2)  %special case of the line: using placeholders M is dim * npoints.
    a =0;
    F=0;
    P =0;
    errors =0;
    C0p =0;
    C0 =0;
    K =0;
    
    
    
dists = dist(M);
maxdist = max(max(dists));
%which points are these?
max1 = 0;
max2 = 0;
for i =1:npoints
    
    for j =1:npoints
        
        if dists(i,j) ==maxdist
           max1 = i;
           max2 = j;
        end
    end
    
end %not efficient but easy to code

V0 = [M(:,max1) M(:,max2)] %initial guess defined.
    %V0 = [pts(:,i) pts(:,j)]; %initial guess defined.

minplex = @(v)(simplexfit_error_mult_mst_2D(v, M, gamma,tol)); 

if(nargin == 3) 
    optset = optimset('Display', 'iter', 'MaxIter', 100); 
end

V = fminsearch(minplex, V0,optset);
    C = V;
    
else


%% recompute embedding with centers C0 for initialization 
n = size(M,2); 
if (nargin < 7) %modified june 26 2014
[V,S]=pca(M','Economy',true);
end
%what are n and k ? what is the size of S?  Because we do the 
%pca externally, we want to make avaible the option of sending 
%in V and S

%S
%s_sz = size(S)
%amt_n = n
%amt_k = k
if (length(S)==2)
    im_V = V
end
if (size(V,2)==1)
   %then there is only 1 vertex being found, so we 
   %cannot do the computation in the normal way.
   P = V';
   C0p = V; %we can't compress anything
else
P=S(1:n,1:k-1)';
C0p = S(:,1:k-1); 
end
%seeing if this corrects the problem.
% rescale 
nrmlzr = max(sqrt(sum(P.^2,2))); 
P = P/nrmlzr; 

%% initialize with a containment fit --modify because <3 dim in test case.
%if(k<7)
%   [C0p,a,F] = Unmix(P,k);
%else

   [C0p,a,F,P,V0,ECs,PCs] = fast_unmix(P,k);
%end


%% fit with penalized deviation, 
% set optimization parameters
if(nargin == 3)
    optset = optimset('Display', 'final', 'MaxIter', (k-2)*1200);
end
% Seed with projection of simplex C0 in new frame 
K = numerical_fitsimplex_mst(C0p', P, gamma,optset); 

disp(['COST of Containment Simplex ' num2str(simplexfit_error_mult(C0p', P,gamma))]); 
disp(['COST of Robust      Simplex ' num2str(simplexfit_error_mult(K, P,gamma))]); 
%K = K*nrmlzr; 

% mixture components and associated errors
% If the SVD projection is affine it will tweak the unmixing values 
% 
errors = zeros(1,size(P,2)); 
F = zeros(size(K,1),size(P,2)); 
warning off 
opts = optimset('Display', 'off'); 
for i=1:size(P,2); 
  d = numel(P(:,i))+1; 
  F(:,i)=lsqlin(K', P(:,i),-eye(d), zeros(d,1),ones(1,d),1,[],[],[],opts);
  errors(i) = sqrt(sum((P(:,i)-K'*F(:,i)).^2));
end
warning on 

% format to expected output
F=F';

C=V(:,1:(k-1))*(K'*nrmlzr);
C0=V(:,1:(k-1))*(C0p*nrmlzr); 
for i=1:k
 C(:,i)=C(:,i)+mean(M,2);
 C0(:,i)=C0(:,i)+mean(M,2); 
end

a = simplex_vol(C); 
end
end
