# Supplementary material for: A simplicial complex-based approach to unmixing tumor progression data
Source: BMC Bioinformatics. 2015 Aug 12;16:254. doi: 10.1186/s12859-015-0694-x (PMC4534068; doi:10.1186/s12859-015-0694-x)
Supplement: Additional file 3 — SCUnmix software package. This file is a zip archive containing source code used to perform the analysis in the paper, in the form of Matlab “.m” files. Instructions for use are contained in the file README.txt. (ZIP 19.2 KB) [file 12859_2015_694_MOESM3_ESM.zip › SC Unmix/sc_Unmix_nolabel_abs.m]

function[sc_C ,adj, pt_cloud] = sc_Unmix_nolabel_abs(pt_cell,ndim_vec,tol,coeff,score)

%cpyright Theodore Roman, advised by Russell Schwartz at Carnegie Mellon Univ.
%2013-2014

%workflow model: we unmix each point set, and create a connectivity graph where
% each node is connected to all others in its clique.  then when all point sets are
%unmixed we look for shared regions to merge.  We do this by looking in
%radii that are a factor of (1 + tol) from the shortest dist between 2
%enclosing vertices in the entire (presumed) complex.  for each merger, we
%remove the points and add the mean of the points that are to be merged.
%we then updated the graphical aspect by adding a connection to the new
%point for all points that we connected to any of the points that were
%merged together to generate the new point.  we repeat this until
%convergence.  

%We still rely on the upstream portion that handles soft partitioning.
pt_cloud = {};
adj_mtrx = [];
all_encl_mtrx = [];
for i =1 :length(pt_cell)
   curr_ptset = cell2mat(pt_cell(i));
   curr_dim = ndim_vec(i);
    if (nargin < 5)
   [curr_encl,a,F,P,errors,C0p,C0, K]  = robust_unmix_mst(curr_ptset',(curr_dim + 1),10);
    else
        
   [curr_encl,a,F,P,errors,C0p,C0, K]  = robust_unmix_mst(curr_ptset',(curr_dim + 1),10,coeff,score);
    end
   pt_cloud(i).encl_wo_merge = curr_encl;
   pt_cloud(i).points = curr_ptset;
   pt_cloud(i).dim = curr_dim;
   pt_cloud(i).a = a;
   pt_cloud(i).F = F;
   pt_cloud(i).P = P;
   pt_cloud(i).errors = errors;
   pt_cloud(i).C0p = C0p;
   pt_cloud(i).C0 = C0;
   pt_cloud(i).K = K;
   all_encl_mtrx = [all_encl_mtrx curr_encl];
   adj_mtrx = blkdiag(adj_mtrx,ones(size(curr_encl,2)));
   %now points are indexed on the whole rather than just per-simplex (i.e.
   %there is for any given point in an enclosure the index in the
   %adj-matrix and a unique identifier for the point in the entire s.c.
   %this *should* be the same as its index in the all_encl_mtrx also.
   
end


%compute now so we don't need to do it multiple times:
all_dist = dist(all_encl_mtrx);
size(all_dist)

sorted_all_dist = sort(all_dist,1); %now column-wise --appears as though 2 are co-incident.--so we test: -->numcols = numpts in the sc.

npoints = size(sorted_all_dist,1);

merger_mtrx = zeros(npoints);
merger_mtrx(:,1) = 1:npoints;


%Sept 3: perhaps a more simple approach would work-->tolerance would
%instead specify the absolute radius to look in--that is if there are
%points within a ball in n-d space centered at a given point, then those
%points must be merged.  The merged point will be the mean of the points in
%the merger (hyper-)circle.  This is then repeated until no points are
%marked for merger. 

merger_mtrx = zeros(npoints);
merger_mtrx(:,1) = 1:npoints;

for i = 1:npoints
   
    for j = 1:npoints
       curr_entry =all_dist(i,j);
       ind_of_set_containing_i = 0;
       ind_of_set_containing_j = 0;
       
       if curr_entry < tol
          i_found_flag =false;
          while ~i_found_flag
             ind_of_set_containing_i  = ind_of_set_containing_i +1;
             
             if sum(ismember(i,merger_mtrx(ind_of_set_containing_i,:))) > 0
                 i_found_flag = true;
             end
          end
          
          j_found_flag =false;
          while ~j_found_flag
             ind_of_set_containing_j = ind_of_set_containing_j + 1;
             
             if sum(ismember(j,merger_mtrx(ind_of_set_containing_j,:))) > 0
                j_found_flag = true; 
             end
          end
          
          
          %now we know where i and j are (index -wise)
          
          if ind_of_set_containing_i ~= ind_of_set_containing_j
             i_set = merger_mtrx(ind_of_set_containing_i,:);
             j_set = merger_mtrx(ind_of_set_containing_j,:);
             i_nj = i_set(i_set > 0);
             j_nj = j_set(j_set > 0);
             temp_nj = union(i_nj,j_nj);
             temp_zeros = zeros(1,npoints-length(temp_nj));
             temp = [temp_nj temp_zeros];
             merger_mtrx(ind_of_set_containing_j,:) = zeros(1,npoints);
             merger_mtrx(ind_of_set_containing_i,:) = temp;
          end
          
           
       end
       
   end
    
    
end

merger_mtrx_red_1 = [];
for i =1:npoints
   if ~isequal(merger_mtrx(i,:),zeros(1,npoints))
      merger_mtrx_red_1 = [merger_mtrx_red_1;merger_mtrx(i,:)]; 
   end
end


merger_mtrx_red_2 = [];
for j = 1:npoints
   if ~isequal(merger_mtrx_red_1(:,j),zeros(size(merger_mtrx_red_1,1),1))
      merger_mtrx_red_2 = [merger_mtrx_red_2 merger_mtrx_red_1(:,j)]; 
   end
end


%Okay--Now we effectively have a system to label which vertices need to be
%merged-->can we just go ahead and do it?  5 Sept 2013

encl_mtrx_with_merges = [];


mapping_mtrx = zeros(1,npoints); %will say how the indices in the old matrix for adj relate to the new one.

list_involved_in_merger = [];

for i =1:size(merger_mtrx_red_2,1)
   curr_merger = merger_mtrx_red_2(i,:);
   curr_merger_nj = curr_merger(curr_merger > 0);
   if length(curr_merger_nj) > 1 %i.e we have at least 2 to merge.
      list_involved_in_merger = [list_involved_in_merger; curr_merger];
      
   else
     encl_mtrx_with_merges = [encl_mtrx_with_merges all_encl_mtrx(:,curr_merger_nj)];
     mapping_mtrx(curr_merger_nj) = size(encl_mtrx_with_merges,2);
   end
    
end

for j = 1:size(list_involved_in_merger,1) 
    curr_merger = list_involved_in_merger(j,:)
    curr_merger_nj = curr_merger(curr_merger > 0);
    merged_data = median(all_encl_mtrx(:,curr_merger_nj),2)
    encl_mtrx_with_merges = [encl_mtrx_with_merges merged_data];
    mapping_mtrx(curr_merger_nj) = size(encl_mtrx_with_merges,2);
end

sc_C = encl_mtrx_with_merges;
adj_with_merges = zeros(size(encl_mtrx_with_merges,2));


for i =1:npoints
   for j =1:npoints
      if sum(ismember(i,list_involved_in_merger)) == 0 &&sum(ismember(j,list_involved_in_merger)) ==0
          adj_with_merges(mapping_mtrx(i),mapping_mtrx(j)) = adj_mtrx(i,j);
      end
      if sum(ismember(i,list_involved_in_merger)) > 0 && sum(ismember(j,list_involved_in_merger)) ==0
         merger_of_i = 1;
         while sum(ismember(i,list_involved_in_merger(merger_of_i,:))) == 0
            merger_of_i = merger_of_i + 1; 
         end
         ind_merged_with_i = list_involved_in_merger(merger_of_i,:);
         ind_merged_with_i_nj = ind_merged_with_i(ind_merged_with_i > 0);
         old_adj_portion = adj_mtrx(ind_merged_with_i_nj,j);
         old_adj_portion_reshape = reshape(old_adj_portion,1,numel(old_adj_portion));
         adj_with_merges(mapping_mtrx(i),mapping_mtrx(j)) = double(sum(old_adj_portion_reshape) > 0);
      end
      
      if sum(ismember(i,list_involved_in_merger)) ==0 && sum(ismember(j,list_involved_in_merger)) >0
          merger_of_j = 1;
          while sum(ismember(j,list_involved_in_merger(merger_of_j,:))) ==0
              merger_of_j = merger_of_j +1;
          end
          
          ind_merged_with_j = list_involved_in_merger(merger_of_j,:);
          ind_merged_with_j_nj = ind_merged_with_j(ind_merged_with_j > 0);
          old_adj_portion = adj_mtrx(i,ind_merged_with_j_nj);
          old_adj_portion_reshape = reshape(old_adj_portion,1,numel(old_adj_portion));
          adj_with_merges(mapping_mtrx(i),mapping_mtrx(j)) = double(sum(old_adj_portion_reshape) > 0);
      end
      
      if sum(ismember(i,list_involved_in_merger)) > 0 && sum(ismember(j,list_involved_in_merger)) > 0
          merger_of_i =1;
          while sum(ismember(i,list_involved_in_merger(merger_of_i,:))) ==0
              merger_of_i = merger_of_i +1;
          end
          merger_of_j = 1;
          while sum(ismember(j,list_involved_in_merger(merger_of_j,:))) ==0
              merger_of_j = merger_of_j +1;
          end
          
          ind_merged_with_i = list_involved_in_merger(merger_of_i,:);
          ind_merged_with_j = list_involved_in_merger(merger_of_j,:);
          ind_merged_with_i_nj = ind_merged_with_i(ind_merged_with_i > 0);
          ind_merged_with_j_nj = ind_merged_with_j(ind_merged_with_j > 0);
          old_adj_portion = adj_mtrx(ind_merged_with_i_nj,ind_merged_with_j_nj);
          old_adj_portion_reshape = reshape(old_adj_portion,1,numel(old_adj_portion));
          adj_with_merges(mapping_mtrx(i),mapping_mtrx(j)) = double(sum(old_adj_portion_reshape) > 0);
          
      end
      
   end
end

all_encl = all_encl_mtrx;
adj = adj_with_merges;


end
