# Supplementary material for: A simplicial complex-based approach to unmixing tumor progression data
Source: BMC Bioinformatics. 2015 Aug 12;16:254. doi: 10.1186/s12859-015-0694-x (PMC4534068; doi:10.1186/s12859-015-0694-x)
Supplement: Additional file 3 — SCUnmix software package. This file is a zip archive containing source code used to perform the analysis in the paper, in the form of Matlab “.m” files. Instructions for use are contained in the file README.txt. (ZIP 19.2 KB) [file 12859_2015_694_MOESM3_ESM.zip › SC Unmix/simplexfit_error_mult_mst.m]

function total_error = simplexfit_error_mult_mst(V, data, gamma)
% simplexfit_error_mult : calculate error according to the cost below 
% 
%   val = mst(V) + \gamma sum_i |x_i - V\alpha_i|_1 

% Ted Roman, advised by Russell Schwartz, (c) 2013, modified from David A. Tolliver (c) 2009 
% 
if(nargin == 2) 
    gamma = 1; 
end
opts = optimset('Display', 'off'); 
fit_error = 0; 

% accumulate the error for the data points 
warning off 
for i=1:size(data,2) 
    fit_error = fit_error + l1_dist2simplex(V, data(:,i)); %this part--points outside of the simplex--stays the same as before for now 9 Sept 2013
end
warning on 
size(V); %V is pts * dimensions. %tracer.

mst = graphminspantree(sparse(dist(V')));
mst_cost = sum(reshape(mst,numel(mst),1));
total_error = gamma*fit_error + mst_cost;%simplex_vol(V'); %this needs to change to MST of the simplex.


% iso-tropic \ell_1 distance to the simplex of the sample point datum
    function error = l1_dist2simplex(V, datum)
        d = numel(datum)+1; 
        alpha =  lsqlin(V', datum, -eye(d), zeros(d,1), ones(1,d),1,[],[],[], opts);

        error = sqrt(sum((datum-V'*alpha).^2));
    end

% unused function - calls simplex_vol instead 
    function Q = V2Q(V) 
        A = V(:,2:end)-repmat(V(:,1), 1, size(V,2)-1); 
        Q = A'*A; 
    end
end 
