# Supplementary material for: A simplicial complex-based approach to unmixing tumor progression data
Source: BMC Bioinformatics. 2015 Aug 12;16:254. doi: 10.1186/s12859-015-0694-x (PMC4534068; doi:10.1186/s12859-015-0694-x)
Supplement: Additional file 3 — SCUnmix software package. This file is a zip archive containing source code used to perform the analysis in the paper, in the form of Matlab “.m” files. Instructions for use are contained in the file README.txt. (ZIP 19.2 KB) [file 12859_2015_694_MOESM3_ESM.zip › SC Unmix/simplexfit_error_mult_mst_2D.m]

function total_error = simplexfit_error_mult_mst_2D(V, data, gamma,tol)

%total error is length of line plus gamma * dist of points to line for all
%points, within tol.

%assume V = 2*ndims bc 2pt case.-->V is actually ndims*2, data is
%ndims*npoints.
end1 = V(:,1);
end2 = V(:,2);
length_of_line = norm(end1-end2);
total_l1_to_line = 0;
for i =1:size(data,1) 
    total_l1_to_line = total_l1_to_line + pt_dist_to_line(end1,end2,data(:,i),tol);
end%assumed data is npoints * ndims
total_error = length_of_line + gamma*total_l1_to_line;

end
function[l1_dist_approx] = pt_dist_to_line(endpt1,endpt2,test_pt,tol)

%assume we want the spaced points to be cols.

npoints = 100; %just to start-->??
nsteps = 1;
old_norm = 1e100; %primer for loop upcoming
new_norm = 1e99;
curr_endpt1 = endpt1;
curr_endpt2 = endpt2;
curr_spaced_points = [];

while abs(old_norm - new_norm) > tol
    for i=1:length(curr_endpt1) %ndims
        dim_i_spacing = linspace(curr_endpt1(i),curr_endpt2(i),npoints);
        curr_spaced_points =[curr_spaced_points;dim_i_spacing];
    end

%need norms of points
curr_spaced_sz = size(curr_spaced_points)
testptsz = size(test_pt)
diff_vectors = curr_spaced_points - repmat(test_pt,1,npoints);
%here, 1-norm is sum(abs(cols)

norms = sum(abs(diff_vectors)); 
min_norms = min(norms); %this is the approximation to the norm.
old_norm = new_norm;
new_norm = min_norms;

%need to reset endpoints
%the points should be the points on either side of the min.
%if min is 1 or npoints, then one endpoint is the min.
[sortednorms sortind] = sort(norms);
minind  = sortind(1);
    if minind ==1
        curr_endpt1 = curr_spaced_points(:,1);
        curr_endpt2 = curr_spaced_points(:,2);
    elseif minind ==npoints
        curr_endpt1 = curr_spaced_points(:,npoints-1);
        curr_endpt2 = curr_spaced_points(:,npoints);
    else
        curr_endpt1 = curr_spaced_points(:,minind-1);
        curr_endpt2 = curr_spaced_points(:,minind+1);
    end
curr_spaced_points  = [];
end
l1_dist_approx = new_norm;
end
